# Supplementary material for: Successful Treatment of Fungal Dermatitis in a Bottlenose Dolphin (Tursiops truncatus)
Source: Microorganisms. 2025 Jan 7;13(1):106. doi: 10.3390/microorganisms13010106 (PMC11767432; doi:10.3390/microorganisms13010106)
Supplement: Supplementary file 1 [file microorganisms-13-00106-s001.zip]

Archive with 2 entries (2 files):
- 20240102Supplementary_Table_S1.pdf
- 20250102Supplementary_Table_S2.pdf
